# Supplementary material for: Transcriptomic and Metabolomic Analyses Reveal the Key Genes Related to Shade Tolerance in Soybean
Source: Int J Mol Sci. 2023 Sep 18;24(18):14230. doi: 10.3390/ijms241814230 (PMC10531609; doi:10.3390/ijms241814230)
Supplement: Supplementary file 1 [file ijms-24-14230-s001.zip]

Archive with 1 entries (1 files):
- ijms-2556104-supplementary.xlsx
