# Supplementary material for: Transcriptomic and Metabolomic Analyses Reveal the Key Genes Related to Shade Tolerance in Soybean
Source: Int J Mol Sci. 2023 Sep 18;24(18):14230. doi: 10.3390/ijms241814230 (PMC10531609; doi:10.3390/ijms241814230)
Supplement: Supplementary file 1 [file ijms-24-14230-s001.zip › ijms-2556104-supplementary.xlsx]

## Sheet: Table S1
Supplementary table S1 Statistical analysis of sequencing data.
Samples	Total Reads	Clean reads	Mapped Reads	GC Content	%≥Q30
ND1-1	41984922	20992461	40,286,501 (95.95%)	0.4421	0.9447
ND1-2	47910960	23955480	45,145,456 (94.23%)	0.4432	0.9339
ND1-3	43166650	21583325	41,480,444 (96.09%)	0.4466	0.9408
SHND1-1	40499294	20249647	38,789,635 (95.78%)	0.4452	0.9393
SHND1-2	41579778	20789889	39,641,973 (95.34%)	0.4423	0.9367
SHND1-3	41549630	20774815	39,967,930 (96.19%)	0.4436	0.9358

## Sheet: Table S2
Supplementary table S2 DEGs of significantly up/down-regulated expression in ND1 and SHND1
Gene ID	ND1	SHND1	FDR	log2FC	regulated	NR_annotation
Glyma.14G016000	1.32725	2.86793	0.0139811	1.08625	up	scarecrow-like protein 21 [Glycine max]
Glyma.03G065500	4.14517	9.289	0.0073236	1.13066	up	hypothetical protein GLYMA_03G065500 [Glycine max]
Glycine_max_newGene_867	0.857148	0	0.000638582	-7.17433	down	hypothetical protein D0Y65_022459 [Glycine soja]
Glyma.09G042900	4.48652	0.895459	0.00330148	-2.29281	down	uncharacterized protein LOC102670271 [Glycine max]
Glyma.10G031900	23.0054	65.7068	0.0073236	1.48922	up	uncharacterized protein LOC100803065 [Glycine max]
Glyma.07G163300	22.4416	0.750525	3.67e-21	-4.74887	down	extra-large guanine nucleotide-binding protein 1-like [Glycine max]
Glyma.08G056400	132.195	13.2582	1.79e-39	-3.35279	down	purple acid phosphatase 17 isoform X1 [Glycine max]
Glyma.02G258600	2.22052	8.15748	0.00454978	1.83527	up	uncharacterized protein LOC100780743 [Glycine max]
Glyma.16G183900	2.39515	0	6.52e-07	-8.15592	down	hypothetical protein GLYMA_16G183900 [Glycine max]
Glyma.19G064400	32.0503	2.48212	7.35e-20	-3.66082	down	hypothetical protein GLYMA_19G064400 [Glycine max]
Glyma.11G034000	26.7428	63.5363	0.00384859	1.25098	up	aquaporin TIP2-2 [Glycine max]
Glyma.16G142200	6.70484	1.09442	2.29e-12	-2.61977	down	elongation of fatty acids protein 3-like [Glycine soja]
Glyma.11G063400	24.8303	0.261592	2.27e-05	-6.49634	down	uncharacterized protein LOC100780977 [Glycine max]
Glyma.06G045100	0.938002	2.13951	0.00192834	1.16443	up	subtilisin-like protease SBT1.7 [Glycine max]
Glyma.12G207600	2.06274	8.02488	0.0470594	1.9165	up	fasciclin-like arabinogalactan protein 13 [Glycine max]
Glyma.14G138300	1.23785	2.79607	0.00525234	1.15108	up	arabinokinase-like protein [Glycine max]
Glyma.14G162100	2.76444	0.757554	0.0413097	-1.84862	down	probable protein phosphatase 2C 51 [Glycine max]
Glyma.12G065500	19.857	3.73149	8.47e-05	-2.40623	down	hypothetical protein GLYMA_12G065500 [Glycine max]
Glyma.18G172600	13.0315	4.84044	0.0229852	-1.36283	down	protein SULFUR DEFICIENCY-INDUCED 1 [Glycine max]
Glyma.06G193800	31.8909	83.0403	0.029062	1.37013	up	gibberellin-regulated protein 11 precursor [Glycine max]
Glyma.05G062700	10.3533	22.6857	0.0211681	1.09632	up	homeobox-leucine zipper protein [Glycine max]
Glyma.04G147600	21.6801	3.76345	5.85e-19	-2.5474	down	SPX domain-containing protein 3 [Glycine max]
Glyma.09G028100	20.4887	5.54485	2.13e-26	-1.90346	down	berberine bridge enzyme-like 8 [Glycine max]
Glyma.04G011900	9.2042	4.15856	0.000212049	-1.1682	down	glucose-1-phosphate adenylyltransferase large subunit 1 isoform X1 [Glycine max]
Glyma.18G230500	1.96539	5.85369	0.0212244	1.55561	up	uncharacterized protein LOC100305679 [Glycine max]
Glyma.11G073000	0	1.44802	0.00420935	6.71248	up	uncharacterized protein LOC100499701 [Glycine max]
Glyma.08G240400	9.84801	1.80826	0.000587476	-2.44147	down	SNF1-related protein kinase catalytic subunit alpha KIN10 [Glycine max]
Glyma.12G013200	15.8655	4.90353	9.63e-10	-1.71215	down	putative glycerol-3-phosphate transporter 1 [Glycine max]
Glyma.08G010500	0.192505	1.59862	0.0485783	2.9926	up	omega-hydroxypalmitate O-feruloyl transferase [Glycine max]
Glyma.02G217600	29.5888	7.81951	1.37e-20	-1.9104	down	phosphoglycerate mutase-like protein 1 isoform X1 [Glycine max]
Glyma.04G076300	3.12749	6.3824	0.0404463	1.00408	up	probable sarcosine oxidase [Glycine max]
Glyma.07G061500	0	0.367952	2.24e-05	21.3575	up	BAG family molecular chaperone regulator 6 [Glycine max]
Glyma.19G194000	2.19234	0.358156	2.45e-05	-2.61761	down	probable purple acid phosphatase 20 isoform X1 [Glycine max]
Glyma.13G113000	12.4354	2.56471	3.29e-08	-2.29208	down	uncharacterized protein LOC100806863 [Glycine max]
Glyma.03G109600	2.75887	0	1.44e-05	-21.7359	down	hypothetical protein GLYMA_03G109600 [Glycine max]
Glyma.18G072800	33.8547	2.88856	3.23e-82	-3.57168	down	BTB/POZ domain-containing protein At1g55760 [Glycine max]
Glycine_max_newGene_1356	1.38536	0.0716847	0.000136327	-4.01826	down	protein REVEILLE 1 [Glycine max]
Glyma.01G044600	17.3149	38.549	0.00117664	1.13909	up	uncharacterized protein LOC100814080 isoform X2 [Glycine max]
Glyma.15G012100	3.30637	14.1318	0.00452207	2.06808	up	gibberellin 3-beta-dioxygenase 1 [Glycine max]
Glyma.06G258900	2.46552	5.59424	4.22e-05	1.16043	up	G-type lectin S-receptor-like serine/threonine-protein kinase At4g27290 isoform X1 [Glycine max]
Glyma.11G200100	7.44075	22.6409	0.00119579	1.59974	up	hypothetical protein GLYMA_11G200100 [Glycine max]
Glycine_max_newGene_4418	0	0.319254	4.56e-05	20.7811	up	TMV resistance protein N [Glycine soja]
Glyma.13G368700	13.0548	6.55445	0.041707	-1.02117	down	transcription factor bHLH25 [Glycine max]
Glycine_max_newGene_3578	0	1.64808	0.00911853	6.65186	up	#N/A
Glyma.03G039100	0	0.938628	0.0411064	6.06312	up	hypothetical protein GLYMA_03G039100 [Glycine max]
Glyma.09G223700	44.4868	19.0889	1.71e-08	-1.23877	down	putative glycerol-3-phosphate transporter 1-like [Glycine max]
Glyma.12G138100	13.4404	5.85244	4.6e-07	-1.21982	down	hypothetical protein GLYMA_12G138100 [Glycine max]
Glyma.13G135500	175.463	87.0226	0.00247349	-1.02608	down	Glutathione S-transferase L3 [Glycine max]
Glycine_max_newGene_3386	7.11937	3.0316	0.0488784	-1.24561	down	#N/A
Glycine_max_newGene_2926	1.02166	0	1.49e-05	-21.7004	down	#N/A
Glyma.16G021400	1.85706	5.02306	0.00673019	1.39632	up	uncharacterized protein LOC100777156 [Glycine max]
Glyma.08G060300	2.92996	7.92588	0.000276355	1.41435	up	uncharacterized protein LOC100803004 [Glycine max]
Glyma.17G061900	12.3502	5.12093	1.35e-05	-1.29857	down	homogentisate phytylprenyltransferase [Glycine max]
Glyma.07G011900	8.8475	1.1741	2.19e-18	-2.90557	down	hypothetical protein GLYMA_07G011900 [Glycine max]
Glyma.12G182300	24.045	68.0266	0.00629209	1.47837	up	uncharacterized protein LOC100500080 [Glycine max]
Glyma.15G093700	0.709899	3.25727	0.0165538	2.14889	up	glucan endo-1,3-beta-glucosidase 14 [Glycine max]
Glyma.13G279200	7.68757	19.2166	0.0117918	1.30192	up	stem-specific protein TSJT1 [Glycine max]
Glyma.12G184400	1.01901	0.036717	3.51e-05	-4.69496	down	hypothetical protein GLYMA_12G184400 [Glycine max]
Glyma.20G238000	8.00229	1.07996	6.22e-22	-2.77036	down	hypothetical protein GLYMA_20G238000 [Glycine max]
Glyma.17G242900	4.01902	0.35255	4.28e-18	-3.48806	down	phosphatidate phosphatase PAH2 isoform X1 [Glycine max]
Glyma.07G108000	0.886332	16.8833	0.0015728	4.25142	up	hypothetical protein glysoja_027495 [Glycine soja]
Glyma.09G265700	0.324711	1.04094	0.00168673	1.58426	up	putative disease resistance protein RGA4 [Glycine max]
Glyma.06G093600	2.62906	6.23993	2.27e-05	1.23157	up	hypothetical protein GLYMA_06G093600 [Glycine max]
Glyma.10G241100	0.282197	1.34602	0.0293353	2.172	up	hypothetical protein GLYMA_10G241100 [Glycine max]
Glyma.02G286900	7.10368	19.8282	0.000678552	1.45535	up	uncharacterized protein LOC100306089 [Glycine max]
Glyma.05G160200	3.7182	1.35158	0.0459721	-1.48079	down	hypothetical protein glysoja_010758 [Glycine soja]
Glyma.04G242900	1.34406	0.0158763	4.09e-08	-6.3122	down	hypothetical protein GLYMA_04G242900 [Glycine max]
Glyma.03G029900	71.4296	153.258	0.0171019	1.07303	up	cytochrome P450 83B1-like precursor [Glycine max]
Glycine_max_newGene_4135	0	0.422079	0.0164147	6.37159	up	#N/A
Glyma.04G169600	52.2729	109.829	0.0205401	1.06072	up	gibberellin-regulated protein 5 precursor [Glycine max]
Glycine_max_newGene_483	1.79743	4.9463	0.00768931	1.42644	up	#N/A
Glyma.01G011900	1.94988	4.16839	0.0366867	1.06655	up	uncharacterized protein LOC100808539 [Glycine max]
Glycine_max_newGene_5034	1.73702	0	1.8e-06	-23.288	down	#N/A
Glyma.17G102200	6.16362	2.99505	4.22e-05	-1.02687	down	two-component response regulator-like APRR1 isoform X1 [Glycine max]
Glyma.13G104700	2.08964	0.651397	0.00664457	-1.69289	down	cytokinin dehydrogenase 3 isoform X1 [Glycine max]
Glyma.19G054700	0	0.713766	8.25e-06	22.1787	up	TMV resistance protein N isoform X1 [Glycine max]
Glyma.20G113300	28.4618	12.5394	6.13e-06	-1.19238	down	uncharacterized protein ycf45 [Glycine max]
Glyma.13G147200	45.4013	10.5629	7.06e-15	-2.12038	down	hypothetical protein GLYMA_13G147200 [Glycine max]
Glyma.05G161600	4.38047	1.60188	0.0039398	-1.4574	down	probable glutathione S-transferase [Glycine max]
Glyma.08G151500	3.48302	0.5044	0.00373644	-2.71649	down	thioredoxin-like protein Clot [Glycine max]
Glycine_max_newGene_1511	0.951712	0	3.52e-06	-22.8195	down	#N/A
Glyma.09G092700	2.46349	8.36185	0.0340349	1.72623	up	repetitive proline-rich cell wall protein 1 [Glycine soja]
Glyma.20G018000	9.98358	4.96179	0.0434361	-1.02656	down	uncharacterized protein LOC100810397 [Glycine max]
Glyma.08G093600	3.04769	0.46384	9.8e-05	-2.48963	down	purple acid phosphatase 7 [Glycine max]
Glycine_max_newGene_674	0.427975	2.18444	1.34e-06	2.36656	up	#N/A
Glyma.17G248300	4.43279	1.61459	0.023822	-1.47982	down	pathogenesis-related protein 5 [Glycine max]
Glyma.07G164600	1.93233	5.06246	0.00716141	1.36918	up	hypothetical protein GLYMA_07G164600 [Glycine max]
Glyma.07G209500	7.86819	16.1256	0.000131573	1.01667	up	transcription factor HHO2 isoform X1 [Glycine max]
Glyma.05G138400	2.71721	0.842603	0.0004778	-1.71609	down	purple acid phosphatase 8-like precursor [Glycine max]
Glyma.13G162600	12.3281	1.50744	2.8e-15	-3.04386	down	monogalactosyldiacylglycerol synthase 2, chloroplastic [Glycine max]
Glyma.05G181100	0.624038	2.10996	0.0112377	1.73662	up	anthocyanidin 3-O-glucosyltransferase 5-like [Glycine max]
Glyma.01G012100	6.84334	17.6823	0.0330977	1.35785	up	uncharacterized protein LOC100807640 isoform X1 [Glycine max]
Glycine_max_newGene_2023	0.725188	0.0450087	0.00256971	-3.94856	down	putative multidrug resistance protein [Glycine max]
Glycine_max_newGene_744	0	0.885395	4.23e-06	22.6889	up	GATA transcription factor 7 [Glycine max]
Glyma.11G241500	5.91384	2.88432	0.0105284	-1.03893	down	lanC-like protein GCL1 isoform X1 [Glycine max]
Glyma.02G179100	2.21079	5.5574	0.00156039	1.30994	up	hypothetical protein GLYMA_02G179100 [Glycine max]
Glyma.08G356800	6.45869	15.8927	0.0307242	1.28516	up	probable pectate lyase 8 [Glycine max]
Glyma.17G058600	14.5265	6.8144	0.0305628	-1.1237	down	hypothetical protein GLYMA_17G058600 [Glycine max]
Glyma.18G050800	1.407	4.79246	5.97e-09	1.74694	up	root phototropism protein 2 [Glycine max]
Glyma.19G008700	1.63782	0.431689	0.0256924	-1.95827	down	2-methylene-furan-3-one reductase [Glycine max]
Glyma.17G103300	6.29423	1.09081	0.000131573	-2.51332	down	spindle pole body component 110 [Glycine max]
Glyma.01G135500	5.33992	0.359263	5.77e-05	-3.90965	down	SPX domain-containing protein 3 [Glycine max]
Glycine_max_newGene_3461	0.368621	0	0.0366867	-6.19632	down	hypothetical protein D0Y65_004113 [Glycine soja]
Glyma.08G030500	0.790807	3.30182	0.0470594	2.01861	up	probable caffeoyl-CoA O-methyltransferase At4g26220 [Glycine max]
Glyma.04G012300	114.49	50.1086	0.000181533	-1.20691	down	isoflavone reductase homolog 2 [Glycine max]
Glyma.04G221700	28.5311	8.50821	0.00110861	-1.74559	down	uncharacterized protein LOC100500559 [Glycine max]
Glyma.10G204200	16.952	7.42014	1.37e-09	-1.21229	down	transcription factor HHO3 [Glycine max]
Glyma.18G063500	1.5135	5.31504	0.0154645	1.79262	up	ring finger domain-containing protein isoform 2 [Glycine max]
Glyma.10G243800	200.707	39.1857	1.13e-22	-2.37824	down	chlorophyll A-B binding protein [Glycine max]
Glyma.13G212000	39.8577	17.3642	8.47e-05	-1.21706	down	uncharacterized protein LOC100499893 [Glycine max]
Glyma.U031300	29.8718	10.6293	4.58e-16	-1.49001	down	interferon-related developmental regulator 1 isoform X1 [Glycine max]
Glyma.13G362200	18.4499	7.80727	0.000566375	-1.26807	down	root phototropism protein 3-like [Glycine soja]
Glycine_max_newGene_3698	0	1.63755	4.22e-05	20.8597	up	#N/A
Glyma.05G057800	2.73868	11.2722	0.00647298	2.01391	up	hypothetical protein GLYMA_05G057800 [Glycine max]
Glyma.18G172800	10.5395	2.51385	0.0123629	-2.0608	down	protein SULFUR DEFICIENCY-INDUCED 1 isoform X1 [Glycine max]
Glyma.13G113800	4.85264	11.5008	0.010041	1.21748	up	auxin-responsive protein SAUR78 [Glycine max]
Glyma.20G008300	18.5728	0.94126	1.65e-11	-4.24609	down	hypothetical protein D0Y65_052745 [Glycine soja]
Glyma.06G306900	7.80346	21.8181	0.0229044	1.45155	up	hypothetical protein GLYMA_06G306900 [Glycine max]
Glyma.04G180300	0	1.65577	1.89e-05	21.4969	up	hypothetical protein GLYMA_04G180300 [Glycine max]
Glyma.01G129400	3.97504	8.88103	0.0366867	1.14201	up	alanine--glyoxylate aminotransferase 2 homolog 2, mitochondrial [Glycine max]
Glyma.02G057400	13.0074	5.70688	5.11e-08	-1.21121	down	succinate dehydrogenase [ubiquinone] flavoprotein subunit 1, mitochondrial [Glycine max]
Glyma.01G113000	98.8222	38.0005	1.27e-29	-1.40256	down	sulfoquinovosyl transferase SQD2 [Glycine max]
Glyma.19G188000	4.60221	0.362653	8.45e-05	-3.40531	down	hypothetical protein GLYMA_19G188000 [Glycine max]
Glyma.05G033000	2.84917	7.1377	0.000760801	1.29253	up	two-component response regulator ARR5-like isoform X1 [Glycine soja]
Glyma.14G128400	0	0.796026	4.62e-05	20.7654	up	gibberellin 3-beta-dioxygenase 1 [Glycine max]
Glyma.13G220100	4.9738	10.8798	0.00843899	1.09804	up	protein kinase PINOID [Glycine max]
Glyma.10G223500	2.04281	5.04058	0.0176354	1.25201	up	hypothetical protein GLYMA_10G223500 [Glycine max]
Glyma.12G234200	1.12201	2.49307	0.0120912	1.1417	up	alpha,alpha-trehalose-phosphate synthase [UDP-forming] 1 isoform X1 [Glycine max]
Glyma.04G208400	0.158712	0.856151	0.0123629	2.3405	up	beta-galactosidase 6 isoform X1 [Glycine max]
Glyma.10G144100	3.52937	7.79065	0.00272738	1.12408	up	mucin-2 [Glycine max]
Glyma.13G301700	1.62686	7.39696	0.0225074	2.11414	up	uncharacterized protein LOC100500480 [Glycine max]
Glyma.14G080500	0	0.259316	0.0252312	6.29198	up	serine carboxypeptidase II-3 isoform X2 [Glycine max]
Glyma.11G226300	4.2391	0.61007	0.0259068	-2.72995	down	hypothetical protein GLYMA_11G226300 [Glycine max]
Glyma.09G010500	80.1963	199.893	0.0015441	1.2932	up	uncharacterized protein LOC100783793 isoform X1 [Glycine max]
Glyma.19G049700	0	0.651648	0.000104668	20.1004	up	hypothetical protein GLYMA_19G049700 [Glycine max]
Glyma.06G141200	2.89287	7.55184	0.0420023	1.3642	up	methylesterase 17 [Glycine max]
Glycine_max_newGene_4582	0.664724	0	5.73e-06	-22.4655	down	Ty3/gypsy retrotransposon protein, partial [Trifolium pratense]
Glyma.08G019200	4.59904	0.739842	0.0171019	-2.59417	down	hypothetical protein GLYMA_08G019200 [Glycine max]
Glyma.13G221800	27.1489	12.1804	8.23e-13	-1.17813	down	putative hydrolase C777.06c isoform X2 [Glycine max]
Glyma.01G021000	9.58301	1.56375	0.000470672	-2.61063	down	probable mannitol dehydrogenase [Glycine max]
Glyma.07G035800	1.16271	8.32414	0.0293353	2.80214	up	uncharacterized protein LOC100779783 [Glycine max]
Glyma.09G079900	39.6522	18.1453	0.00116459	-1.15141	down	putative aspartic proteinase precursor [Glycine max]
Glyma.05G145000	0.97142	2.33073	8.84e-06	1.23581	up	putative ABC transporter C family member 15 [Glycine max]
Glyma.10G278000	2.29529	0.302268	1.35e-05	-2.91477	down	omega-6 fatty acid desaturase, endoplasmic reticulum isozyme 1 [Glycine max]
Glyma.15G150200	10.5297	3.62226	0.0112377	-1.54271	down	uncharacterized protein LOC102664284 [Glycine max]
Glyma.08G171100	0	2.61458	1.44e-05	21.7374	up	high affinity sulfate transporter 2 isoform X1 [Glycine max]
Glyma.13G114000	3.82726	10.6567	0.0283702	1.44819	up	sucrose synthase [Glycine max]
Glyma.17G046700	15.8744	2.25338	3.07e-10	-2.82396	down	hypothetical protein GLYMA_17G046700 [Glycine max]
Glyma.15G062300	10.1273	23.6406	0.00236232	1.19855	up	pathogenesis-related protein 1-like protein precursor [Glycine max]
Glyma.19G193900	4.25788	0.417532	2.78e-08	-3.3333	down	purple acid phosphatase 22 [Glycine max]
Glyma.16G071500	1.31827	3.09467	0.00895354	1.22646	up	titin homolog isoform X1 [Glycine max]
Glyma.05G204400	12.8723	26.9511	0.0474974	1.04229	up	uncharacterized protein LOC100805083 [Glycine max]
Glyma.15G085700	16.3162	0.695549	1.5e-15	-4.55632	down	hypothetical protein GLYMA_15G085700 [Glycine max]
Glyma.20G114200	0	0.210706	0.0321433	6.10987	up	cinnamate 4-hydroxylase [Glycine max]
Glyma.18G130900	1.79852	5.93074	0.00897608	1.70108	up	uncharacterized protein LOC100527828 [Glycine max]
Glyma.13G298400	7.75808	3.53871	0.00123877	-1.14342	down	bifunctional epoxide hydrolase 2 [Glycine max]
Glyma.09G117900	1.80421	5.70543	0.00979635	1.63928	up	auxin efflux carrier component 3d [Glycine max]
Glyma.03G101200	23.4816	9.7661	0.000513424	-1.30209	down	hypothetical protein GLYMA_03G101200 [Glycine max]
Glycine_max_newGene_2742	1.26011	0.0995597	0.0308312	-3.54186	down	uncharacterized protein LOC114397158 [Glycine soja]
Glyma.02G097700	1.27095	4.15456	0.00601305	1.6746	up	aluminum-activated malate transporter 4 [Glycine max]
Glyma.13G027100	0	2.40733	0.0171019	6.32821	up	hypothetical protein GLYMA_13G027100 [Glycine max]
Glyma.14G049600	12.4312	5.32965	0.00302088	-1.20282	down	probable tyrosine-protein phosphatase DSP4 isoform X1 [Glycine max]
Glyma.11G175100	3.6294	0	2.05e-05	-21.4385	down	hypothetical protein GLYMA_11G175100 [Glycine max]
Glyma.13G098600	0.154442	5.96562	0.0185077	5.25149	up	villin-4 [Glycine max]
Glyma.19G098500	122.495	8.71766	2.47e-52	-3.84114	down	hypothetical protein GLYMA_19G098500 [Glycine max]
Glyma.17G128100	2.86008	6.78929	8.06e-05	1.21499	up	malate synthase, glyoxysomal [Glycine max]
Glyma.16G052000	94.4614	23.2531	1.64e-13	-2.05232	down	glycerophosphodiester phosphodiesterase GDPD1, chloroplastic [Glycine max]
Glyma.20G184900	1.04645	2.57131	0.0259146	1.29871	up	ABC transporter G family member 21 isoform X1 [Glycine max]
Glyma.17G069200	12.5846	26.8436	0.0241386	1.07935	up	hypothetical protein GLYMA_17G069200 [Glycine max]
Glyma.06G079500	3.08126	0.527692	0.0212563	-2.52543	down	uncharacterized protein LOC100780305 [Glycine max]
Glyma.02G013900	13.4688	6.81131	0.000181919	-1.00633	down	transcription factor MYB12 [Glycine max]
Glyma.02G120600	0.284293	0	0.0101913	-6.81446	down	primary amine oxidase, partial [Glycine max]
Glyma.02G283500	1.39889	0.185495	0.00114185	-2.87085	down	shikimate O-hydroxycinnamoyltransferase [Glycine max]
Glycine_max_newGene_2422	4.38301	0.703503	2.23e-05	-2.64656	down	#N/A
Glyma.19G064200	92.8108	12.9239	6.05e-47	-2.86614	down	uncharacterized protein LOC100781322 isoform X3 [Glycine max]
Glyma.01G178800	38.7724	3.63008	5.87e-19	-3.44822	down	probable vacuolar amino acid transporter YPQ1 isoform X1 [Glycine max]
Glyma.07G209100	19.823	7.48317	0.0340349	-1.4045	down	senescence-associated nodulin 1A [Glycine max]
Glyma.13G166800	30.4768	6.92407	1.8e-24	-2.15399	down	SPX domain-containing 7 [Glycine max]
Glyma.10G252800	2.24742	5.59937	0.00817128	1.28939	up	cysteine-rich receptor-like protein kinase precursor [Glycine max]
Glyma.08G195000	35.8485	2.95138	2.12e-53	-3.61568	down	inorganic pyrophosphatase 2 [Glycine max]
Glyma.05G247900	75.6298	12.199	1.95e-28	-2.66103	down	purple acid phosphatase 17-like [Glycine max]
Glyma.20G126200	0.644181	6.08787	0.0123302	3.13938	up	heavy metal-associated isoprenylated plant protein 20 [Glycine max]
Glyma.03G229800	0	0.378246	0.0392853	6.21298	up	galactinol synthase 2 [Glycine max]
Glyma.05G180600	68.1021	28.7526	4.79e-07	-1.25841	down	inositol-3-phosphate synthase [Glycine max]
Glyma.10G145300	1.07725	0.261794	0.043901	-2.07202	down	galactinol synthase [Glycine max]
Glyma.01G036800	0.876301	3.40123	0.0205401	1.93804	up	protein JINGUBANG [Glycine max]
Glyma.20G205800	0	1.95048	0.0367117	6.38562	up	glu S.griseus protease inhibitor [Glycine max]
Glycine_max_newGene_925	0.524502	0	1.01e-05	-22.0193	down	hypothetical protein TanjilG_25202 [Lupinus angustifolius]
Glyma.17G114700	60.3484	11.7983	8.1e-45	-2.37496	down	SPX domain-containing protein 8 [Glycine max]
Glyma.19G020700	0.332712	2.30711	0.0302231	2.72794	up	aldose 1-epimerase-like [Glycine soja]
Glyma.07G023500	4.18974	11.475	0.00223022	1.44084	up	CBL-interacting serine/threonine-protein kinase 25 [Glycine max]
Glyma.14G093100	48.6526	16.8418	0.0278125	-1.54334	down	metallothionein-like protein 1 [Glycine max]
Glyma.06G295700	431.035	156.195	0.00010232	-1.49078	down	3'-hydroxy-N-methyl-(S)-coclaurine 4'-O-methyltransferase-like [Glycine max]
Glycine_max_newGene_35	0	0.639072	4.22e-05	20.8484	up	putative AC transposase, partial [Glycine soja]
Glyma.18G280900	25.7547	9.87577	0.0430328	-1.41943	down	allene oxide cyclase 4, chloroplastic-like [Glycine max]
Glyma.10G151800	55.6745	18.0589	9.62e-09	-1.65368	down	uncharacterized protein LOC100305730 [Glycine max]
Glyma.19G025200	2.81359	1.22377	0.0366867	-1.21446	down	UDP-glycosyltransferase 74G1 [Glycine max]
Glyma.11G175000	3.61359	0	2.18e-06	-23.1561	down	protein MODIFIED TRANSPORT TO THE VACUOLE 1 isoform X1 [Glycine max]
Glyma.16G204600	6.7582	2.01324	9.85e-07	-1.8046	down	enolase [Glycine max]
Glyma.07G057600	1.85742	4.07986	0.00889045	1.11018	up	PMR5N/PC-Estrase domain-containing protein [Glycine max]
Glyma.18G054000	45.1841	98.8801	0.004151	1.11842	up	Expansin-A8 [Glycine soja]
Glyma.05G103300	9.91022	23.5161	0.0198809	1.21913	up	LBD domain-containing transcription factor [Glycine max]
Glyma.11G226200	39.8695	15.5275	1.51e-11	-1.45016	down	hypothetical protein GLYMA_11G226200 [Glycine max]
Glyma.15G115500	158.979	70.2178	3.17e-23	-1.20199	down	inositol-phosphate phosphatase [Glycine max]
Glyma.08G207900	7.72294	23.5513	0.013335	1.59564	up	auxin-induced protein AUX22 [Glycine max]
Glyma.18G072900	33.4054	1.83576	2.54e-17	-4.15113	down	hypothetical protein GLYMA_18G072900 [Glycine max]
Glyma.20G140400	1.30533	3.70804	0.00494135	1.48284	up	hypothetical protein GLYMA_20G140400 [Glycine max]
Glyma.17G056400	2.28912	8.27986	0.0373242	1.83082	up	uncharacterized protein LOC114391402 [Glycine soja]
Glyma.20G150600	856.209	238.161	1.58e-15	-1.87223	down	early light-induced protein [Glycine max]
Glyma.19G176600	10.226	22.8552	0.00458724	1.14266	up	probable protein phosphatase 2C 38 isoform X1 [Glycine max]
Glyma.18G249800	57.6404	25.1485	3.3e-05	-1.23227	down	subtilisin-like protease Glyma18g48580 [Glycine max]
Glyma.20G147700	0.00991267	0.797033	0.0401848	5.55312	up	transcription repressor OFP12 [Glycine max]
Glyma.04G252100	7.99137	27.2401	0.0258281	1.7728	up	glycine-rich protein 2 [Glycine max]
Glyma.11G142200	56.0365	16.8453	3.3e-06	-1.75789	down	hypothetical protein GLYMA_11G142200 [Glycine max]
Glyma.17G108700	13.9545	0.818661	3.94e-39	-4.09621	down	monogalactosyldiacylglycerol synthase 2, chloroplastic [Glycine max]
Glyma.15G091000	4.37547	9.59432	0.010041	1.09463	up	auxin response factor 6 isoform X1 [Glycine max]
Glyma.13G088700	17.0452	36.9851	0.00327117	1.08978	up	uncharacterized protein LOC100784252 [Glycine max]
Glyma.05G218100	2.69226	0	1.08e-05	-21.9665	down	transcriptional coactivator PC4/P15 protein KELP-like protein [Glycine max]
Glyma.10G047700	34.8473	14.8558	0.00190827	-1.21199	down	glutathione S-transferase L2 [Glycine max]
Glyma.20G009300	11.3535	3.75235	0.0101913	-1.59689	down	hypothetical protein GLYMA_20G009300 [Glycine max]
Glyma.05G034900	0.507853	0	0.0175865	-6.42683	down	hypothetical protein GLYMA_05G034900 [Glycine max]
Glyma.08G155700	1.60831	9.90641	0.00351952	2.61053	up	hypothetical protein GLYMA_08G155700 [Glycine max]
Glyma.15G239400	4.12392	0	0.00529375	-6.83933	down	hypothetical protein GLYMA_15G239400 [Glycine max]
Glyma.19G177100	62.1419	30.0009	4.37e-13	-1.07381	down	ATP phosphoribosyltransferase 2, chloroplastic [Glycine max]
Glycine_max_newGene_2292	2.40157	0.708571	4.98e-09	-2.2755	down	hypothetical protein CR513_17969, partial [Mucuna pruriens]
Glycine_max_newGene_2878	0	0.556883	1.84e-05	21.5342	up	hypothetical protein D0Y65_048179 [Glycine soja]
Glycine_max_newGene_4432	2.45878	0	3.59e-07	-24.3737	down	Salutaridine reductase, partial [Glycine soja]
Glyma.10G084200	2.30982	6.03734	0.0404463	1.35973	up	protein WVD2-like 4 [Glycine max]
Glyma.02G267900	13.7481	3.83723	4.56e-07	-1.86849	down	Tyrosine-protein phosphatase DSP1 isoform B [Glycine soja]
Glyma.07G044800	0.431245	0	0.0392853	-6.19569	down	hypothetical protein GLYMA_07G044800 [Glycine max]
Glyma.18G025500	85.4866	38.0568	1.4e-11	-1.18642	down	UTP--glucose-1-phosphate uridylyltransferase 3, chloroplastic isoform X1 [Glycine max]
Glyma.05G163100	36.5596	13.9977	4.87e-08	-1.4131	down	cyclic phosphodiesterase [Glycine max]
Glyma.03G131100	44.458	22.5554	1.31e-07	-1.00417	down	UDP-sulfoquinovose synthase, chloroplastic-like [Glycine soja]
Glyma.06G028200	18.1223	3.07101	1.89e-24	-2.5805	down	purple acid phosphatase 2-like isoform X1 [Glycine soja]
Glyma.06G063000	3.49279	8.63595	0.022806	1.27152	up	U-box domain-containing protein 4 [Glycine max]
Glyma.19G123300	0.561585	1.86418	0.00135058	1.69442	up	protein PHYTOCHROME KINASE SUBSTRATE 4 [Glycine max]
Glyma.07G184000	0.662127	2.02263	0.0392853	1.60142	up	L-type lectin-domain containing receptor kinase IX.1-like [Glycine soja]
Glyma.12G015700	22.5215	7.97194	0.0470594	-1.53027	down	putative gamma-glutamylcyclotransferase At3g02910 [Glycine max]
Glyma.03G078300	101.44	9.51574	3.44e-112	-3.4356	down	sulfoquinovosyl transferase SQD2 [Glycine max]
Glycine_max_newGene_1500	0	0.609046	1.81e-05	21.5532	up	putative AC transposase, partial [Glycine soja]
Glycine_max_newGene_2052	0.429244	0	0.0207761	-6.16495	down	#N/A
Glyma.09G153900	75.3721	12.4471	7.12e-22	-2.63395	down	enolase [Glycine max]
Glyma.06G122600	11.6675	30.0601	0.0350666	1.32218	up	Alcohol dehydrogenase 1 isoform A, partial [Glycine soja]
Glyma.04G212200	0.1413	0	0.0470594	-6.10202	down	cation/H(+) antiporter 15 [Glycine max]
Glycine_max_newGene_4580	0.473359	0	9.18e-06	-22.0941	down	uncharacterized protein LOC106799639 [Glycine max]
Glyma.20G186500	6.06888	2.0391	0.0073236	-1.56945	down	transcription factor HHO3 [Glycine max]
Glyma.01G030400	2.6465	7.03249	0.0229852	1.38139	up	AMSH-like ubiquitin thioesterase 2 [Glycine max]
Glyma.15G182600	4.89644	12.479	0.00099055	1.31775	up	sucrose synthase [Glycine max]
Glyma.10G027900	3.911	8.13674	0.0121124	1.03436	up	protein MARD1 [Glycine max]
Glyma.20G151500	42.1211	16.1532	3.17e-06	-1.39731	down	ATP sulfurylase 1, chloroplastic [Glycine max]
Glyma.19G089800	0.894038	2.79216	0.0145174	1.62238	up	chloride channel protein CLC-b isoform X1 [Glycine max]
Glyma.01G114000	2.72457	8.48064	0.0015728	1.61021	up	auxin transporter-like protein 2 [Glycine max]
Glyma.20G027900	0.649219	0	0.00181099	-6.78002	down	uncharacterized protein LOC100777990 [Glycine max]
Glyma.12G034800	0.226475	3.59883	0.00803993	3.57315	up	hypothetical protein GLYMA_12G034800 [Glycine max]
Glyma.06G110400	9.43471	20.3461	0.000736049	1.0937	up	glycine-rich protein 2 [Glycine max]
Glyma.02G135400	7.8517	17.7123	6.27e-05	1.15952	up	transcription factor HHO5 [Glycine max]
Glyma.12G034100	0.640983	4.73254	0.0153918	2.81724	up	auxin-induced protein X10A-like [Glycine max]
Glyma.14G070200	4.79985	1.40694	0.00895354	-1.82311	down	uncharacterized protein LOC102664495 isoform X2 [Glycine max]
Glyma.18G034600	54.6342	27.0294	3.75e-08	-1.03396	down	ultraviolet-B receptor UVR8 isoform X2 [Glycine max]
Glyma.03G081700	18.8609	8.0392	5.16e-06	-1.24637	down	transcription factor HY5-like isoform X1 [Glycine max]
Glyma.04G202300	106.33	39.4496	2.79e-07	-1.44299	down	hypothetical protein GLYMA_04G202300 [Glycine max]
Glyma.19G076500	23.639	11.9025	0.0366867	-1.02119	down	uncharacterized protein LOC102667957 [Glycine max]
Glyma.08G195100	110.815	6.33143	1.36e-35	-4.15894	down	acid phosphatase ACP1 [Glycine max]
Glyma.05G207500	0.928761	4.07203	0.021347	2.11341	up	tubulin beta-1 chain-like [Glycine max]
Glyma.09G011100	107.68	35.2538	5.31e-13	-1.6433	down	inositol-phosphate phosphatase [Glycine max]

## Sheet: Table S3
Supplementary table S3 Identification of Differentially Expressed Transcription Factors
TF	gene_name	ND1	SHND1	FDR	log2FC	regulated	NR_annotation
HB-HD-ZIP	Glyma.01G044600	17.3149	38.549	0.00117664	1.13909	up	uncharacterized protein LOC100814080 isoform X2 [Glycine max]
GARP-G2-like	Glyma.02G135400	7.8517	17.7123	6.27e-05	1.15952	up	transcription factor HHO5 [Glycine max]
RLK-Pelle_LRR-III	Glyma.04G180300	0	1.65577	1.89e-05	21.4969	up	hypothetical protein GLYMA_04G180300 [Glycine max]
CSD	Glyma.04G252100	7.99137	27.2401	0.0258281	1.7728	up	glycine-rich protein 2 [Glycine max]
LOB	Glyma.05G033000	2.84917	7.1377	0.000760801	1.29253	up	two-component response regulator ARR5-like isoform X1 [Glycine soja]
HB-HD-ZIP	Glyma.05G062700	10.3533	22.6857	0.0211681	1.09632	up	homeobox-leucine zipper protein [Glycine max]
Others	Glyma.05G103300	9.91022	23.5161	0.0198809	1.21913	up	LBD domain-containing transcription factor [Glycine max]
CSD	Glyma.06G110400	9.43471	20.3461	0.000736049	1.0937	up	glycine-rich protein 2 [Glycine max]
RLK-Pelle_DLSV	Glyma.06G258900	2.46552	5.59424	4.22e-05	1.16043	up	G-type lectin S-receptor-like serine/threonine-protein kinase At4g27290 isoform X1 [Glycine max]
CAMK_CAMKL-CHK1	Glyma.07G023500	4.18974	11.475	0.00223022	1.44084	up	CBL-interacting serine/threonine-protein kinase 25 [Glycine max]
RLK-Pelle_L-LEC	Glyma.07G184000	0.662127	2.02263	0.0392853	1.60142	up	L-type lectin-domain containing receptor kinase IX.1-like [Glycine soja]
GARP-G2-like	Glyma.07G209500	7.86819	16.1256	0.000131573	1.01667	up	transcription factor HHO2 isoform X1 [Glycine max]
AUX/IAA	Glyma.08G207900	7.72294	23.5513	0.013335	1.59564	up	auxin-induced protein AUX22 [Glycine max]
AUX/IAA	Glyma.10G031900	23.0054	65.7068	0.0073236	1.48922	up	uncharacterized protein LOC100803065 [Glycine max]
RLK-Pelle_DLSV	Glyma.10G252800	2.24742	5.59937	0.00817128	1.28939	up	cysteine-rich receptor-like protein kinase precursor [Glycine max]
AGC_RSK-2	Glyma.13G220100	4.9738	10.8798	0.00843899	1.09804	up	protein kinase PINOID [Glycine max]
GRAS	Glyma.14G016000	1.32725	2.86793	0.0139811	1.08625	up	scarecrow-like protein 21 [Glycine max]
B3-ARF	Glyma.15G091000	4.37547	9.59432	0.010041	1.09463	up	auxin response factor 6 isoform X1 [Glycine max]
Others	Glyma.18G130900	1.79852	5.93074	0.00897608	1.70108	up	uncharacterized protein LOC100527828 [Glycine max]
CAMK_AMPK	Glyma.20G140400	1.30533	3.70804	0.00494135	1.48284	up	hypothetical protein GLYMA_20G140400 [Glycine max]
OFP	Glyma.20G147700	0.00991267	0.797033	0.0401848	5.55312	up	transcription repressor OFP12 [Glycine max]
myb	Glyma.02G013900	13.4688	6.81131	0.000181919	-1.00633	down	transcription factor MYB12 [Glycine max]
bZIP	Glyma.03G081700	18.8609	8.0392	5.16e-06	-1.24637	down	transcription factor HY5-like isoform X1 [Glycine max]
RLK-Pelle_PERK-2	Glyma.04G242900	1.34406	0.0158763	4.09e-08	-6.3122	down	hypothetical protein GLYMA_04G242900 [Glycine max]
Coactivator p15	Glyma.05G218100	2.69226	0	1.08e-05	-21.9665	down	transcriptional coactivator PC4/P15 protein KELP-like protein [Glycine max]
MADS-M-type	Glyma.07G044800	0.431245	0	0.0392853	-6.19569	down	hypothetical protein GLYMA_07G044800 [Glycine max]
RLK-Pelle_DLSV	Glyma.08G240400	9.84801	1.80826	0.000587476	-2.44147	down	SNF1-related protein kinase catalytic subunit alpha KIN10 [Glycine max]
GARP-G2-like	Glyma.10G204200	16.952	7.42014	1.37e-09	-1.21229	down	transcription factor HHO3 [Glycine max]
bZIP	Glyma.12G184400	1.01901	0.036717	3.51e-05	-4.69496	down	hypothetical protein GLYMA_12G184400 [Glycine max]
bHLH	Glyma.13G368700	13.0548	6.55445	0.041707	-1.02117	down	transcription factor bHLH25 [Glycine max]
bHLH	Glyma.17G058600	14.5265	6.8144	0.0305628	-1.1237	down	hypothetical protein GLYMA_17G058600 [Glycine max]
Pseudo ARR-B	Glyma.17G102200	6.16362	2.99505	4.22e-05	-1.02687	down	two-component response regulator-like APRR1 isoform X1 [Glycine max]
TRAF	Glyma.18G072800	33.8547	2.88856	3.23e-82	-3.57168	down	BTB/POZ domain-containing protein At1g55760 [Glycine max]
GARP-G2-like	Glyma.20G186500	6.06888	2.0391	0.0073236	-1.56945	down	transcription factor HHO3 [Glycine max]

## Sheet: Table S4
Supplementary table S4 DEMs of significantly up/down-regulated expression in ND1 and SHND1
#ID	name	ND1	SHND1	Fold_change	log2FC	Pvalue	VIP	regulated
NEG_q11	2,2-Dimethylsuccinic acid	575720	357823	0.621524	-0.686119	0.00113535	1.67761	down
NEG_q22	2-C-Methyl-D-erythrono-1,4-lactone	1.85614e+06	1.05465e+06	0.568196	-0.815539	0.0269113	1.63282	down
NEG_q25	2-Hydroxypalmitic acid	6.64779e+06	1.66576e+06	0.250573	-1.99669	0.0365292	1.59688	down
NEG_q28	2-Methylsuccinic acid	1.45829e+06	835236	0.572751	-0.804021	0.00588984	1.67712	down
NEG_q48	5-Methoxy-7-hydroxycoumarin	158930	109511	0.689048	-0.537323	0.00464813	1.64535	down
NEG_q53	Abscisic acid	1.57073e+06	754865	0.480583	-1.05714	0.00707463	1.62643	down
NEG_q65	Allitol	670696	453422	0.676047	-0.564804	0.00533108	1.63145	down
NEG_q74	(-)-Aspartic acid	1.2134e+07	1.97066e+07	1.62408	0.699623	0.0197116	1.57537	up
NEG_q91	cis-Vaccenic acid	4.9458e+06	3.06535e+06	0.619788	-0.690153	0.00248971	1.64496	down
NEG_q96	Cyclo(L-Leu-trans-4-hydroxy-L-Pro)	5.45969e+06	1.39877e+06	0.2562	-1.96466	0.0314331	1.61345	down
NEG_q98	Cytidine 5'-monophosphate	5136.75	55459.1	10.7965	3.4325	0.0444447	1.50732	up
NEG_q101	Danshensu (sodium salt)	1.89243e+06	1.62968e+06	0.861156	-0.215654	0.046115	1.42999	down
NEG_q108	D-Fructose	2.80452e+06	1.52915e+06	0.545245	-0.875024	0.00119279	1.67902	down
NEG_q111	D-Gluconic acid	5.68372e+07	4.72451e+07	0.831236	-0.26667	0.0229924	1.57604	down
NEG_q115	Dibenzyl disulfide	1.55721e+07	9.48188e+06	0.608903	-0.715717	0.000834638	1.68621	down
NEG_q128	D-Mannitol	930725	645091	0.693106	-0.528852	0.0101172	1.59006	down
NEG_q131	D-Melibiose	4.4192e+07	2.48957e+07	0.563353	-0.82789	0.0417515	1.50248	down
NEG_q133	D(+)-Raffinose (pentahydrate)	568776	304660	0.535642	-0.900659	0.00423641	1.6578	down
NEG_q134	D-Sorbitol	1.34288e+06	959397	0.714431	-0.485134	0.0232779	1.56049	down
NEG_q135	D-Tagatose	2.58065e+06	1.59663e+06	0.618693	-0.692705	0.0225962	1.56581	down
NEG_q137	Dulcite	781135	537337	0.687893	-0.539745	0.0235655	1.5987	down
NEG_q155	Gondoic acid	8.32831e+07	5.28144e+07	0.634155	-0.657092	0.0334086	1.51821	down
NEG_q160	Hexadecanedioic acid	272046	158028	0.580888	-0.783667	0.0214113	1.54709	down
NEG_q161	Hispidin	4.15672e+06	2.61512e+06	0.629131	-0.668567	0.0022296	1.6411	down
NEG_q163	Homoeriodictyol	508088	288215	0.567254	-0.817934	0.0195069	1.57702	down
NEG_q170	Inulin	422094	208072	0.492951	-1.02048	0.0361549	1.54794	down
NEG_q174	Isethionic acid sodium salt	103635	71156	0.686603	-0.542453	0.0382903	1.49752	down
NEG_q184	Isorhamnetin	617189	379219	0.614429	-0.702681	0.0297304	1.49539	down
NEG_q190	(±)-Jasmonic acid	189191	78761.2	0.416305	-1.26429	0.0252644	1.63907	down
NEG_q201	L-Aspartic acid	1.52319e+07	2.73743e+07	1.79717	0.845726	0.00290224	1.65039	up
NEG_q221	Malonic acid	4.97454e+07	5.8792e+07	1.18186	0.241055	0.031449	1.43033	up
NEG_q223	Mannitol	1.11785e+06	798604	0.714413	-0.485169	0.0295723	1.54781	down
NEG_q233	Methyl tridecanoate	1.49641e+07	7.78362e+06	0.520152	-0.942994	0.0464274	1.42509	down
NEG_q236	Myristoleic acid	4.64681e+06	2.87653e+06	0.619034	-0.691908	0.0199544	1.51832	down
NEG_q244	N-Isovaleroylglycine	5726.12	1953.44	0.341146	-1.55154	0.0488246	1.37201	down
NEG_q259	Papain	8.32956e+06	2.09047e+06	0.25097	-1.99442	0.0259506	1.6253	down
NEG_q261	Perseitol	32173.1	77373.8	2.40492	1.26599	0.0383597	1.5161	up
NEG_q282	Rhein 8-Glucoside	91179.9	54489.7	0.597607	-0.742732	0.0265019	1.51325	down
NEG_q284	Ricinoleic acid (purity≥99%)	512223	289681	0.565537	-0.822308	0.0295937	1.51276	down
NEG_q302	Sulfinpyrazone	9385.3	12758.5	1.35941	0.442981	0.0231301	1.62329	up
NEG_q303	Tamarixetin	608512	388775	0.638894	-0.646352	0.0474899	1.41567	down
NEG_q306	Tetradecanedioic acid	3201.3	14081	4.39851	2.13702	0.0255657	1.64155	up
NEG_q311	Totarol	124992	74621.6	0.59701	-0.744174	0.0143322	1.56525	down
NEG_q317	Traumatic Acid	1.23341e+08	7.45469e+07	0.604398	-0.726429	0.0396131	1.52278	down
NEG_q321	Uracil	24710.5	14995.5	0.606848	-0.720593	0.0104337	1.65365	down
POS_q1	(10E,12Z)-(9S)-9-Hydroperoxyoctadeca-10,12-dienoic acid	1.52634e+06	648823	0.425084	-1.23418	0.0358962	1.48057	down
POS_q3	13-L-Hydroperoxylinoleic acid	1.52634e+06	648823	0.425084	-1.23418	0.0358962	1.48057	down
POS_q6	1-Aminocyclopropane-1-carboxylic acid	1.11311e+06	3.93172e+06	3.5322	1.82057	0.0151723	1.61318	up
POS_q20	2-Desoxy-4-epi-pulchellin	468452	79931.9	0.17063	-2.55106	0.00946839	1.58056	down
POS_q21	2-Methoxycinnamaldehyde	727795	356971	0.490484	-1.02772	0.0026381	1.647	down
POS_q36	3-Deoxyaconitine	1.46112	72366.6	49528	15.596	0.0302061	1.60474	up
POS_q49	4-Sulfobenzoate	7.82444e+06	1.22958e+07	1.57146	0.652105	0.048309	1.42511	up
POS_q53	5'-Methylthioadenosine	6.05794e+07	8.37558e+07	1.38258	0.467361	6.43e-05	1.70781	up
POS_q57	6-Methoxymellein	2.29694e+06	1.17355e+06	0.510918	-0.968835	0.0412079	1.41176	down
POS_q62	9-OxoODE	1.65009e+08	7.63228e+07	0.462538	-1.11236	0.0220924	1.54371	down
POS_q63	Adenosine 2',3'-cyclic phosphate	6.30575e+06	1.13822e+06	0.180504	-2.4699	0.034718	1.55692	down
POS_q77	Artanin	955016	585227	0.612793	-0.706529	0.0299402	1.50873	down
POS_q106	Curcolone	2.22162e+06	1.64046e+06	0.738409	-0.437509	0.0478724	1.48041	down
POS_q129	DL-Methionine Methylsulfonium Chloride	156245	614484	3.93282	1.97556	0.0418187	1.54577	up
POS_q136	D-(+)-Trehalose	1.21388e+07	7.77416e+06	0.640441	-0.642862	0.0148933	1.53351	down
POS_q148	Fructose	91696.3	24494.9	0.267131	-1.90438	0.0290829	1.53787	down
POS_q151	Fustin	1.34582e+06	164216	0.122019	-3.03482	0.00577588	1.62629	down
POS_q163	Guanosine 3',5'-cyclic monophosphate	5.15319e+06	1.05384e+06	0.204502	-2.28981	0.0181101	1.58311	down
POS_q178	Imidazol-1-yl-acetic acid	4.18504e+06	3.7235e+06	0.889716	-0.168584	0.000223464	1.70122	down
POS_q180	Indaconitine	19430.7	93191.6	4.7961	2.26186	0.0414223	1.42523	up
POS_q187	Isoleucine	2.93927e+06	3.94855e+06	1.34338	0.425866	0.0453178	1.48944	up
POS_q194	Kojibiose	106349	25961.8	0.244119	-2.03434	0.0138983	1.53767	down
POS_q199	Lactose	125001	37000.8	0.296004	-1.75631	0.00525408	1.67887	down
POS_q206	L-Arginine (hydrochloride)	3.06937e+06	1.04356e+06	0.339993	-1.55642	0.0267067	1.62461	down
POS_q208	L-Azetidine-2-carboxylic acid	599204	1.14866e+06	1.91698	0.938838	0.0235106	1.52008	up
POS_q212	Levoglucosan	701790	222841	0.317533	-1.65502	0.0309174	1.46669	down
POS_q242	Methylenetanshinquinone	5.9702e+06	3.01922e+06	0.505716	-0.983601	0.0487122	1.52313	down
POS_q244	Methyl L-pyroglutamate	669873	355910	0.53131	-0.912375	0.0426333	1.46398	down
POS_q253	N6-Methyladenosine	367762	83027	0.225763	-2.14712	0.0468456	1.51824	down
POS_q264	NG,NG-Dimethylarginine dihydrochloride	652608	479114	0.734153	-0.445847	0.00722624	1.6713	down
POS_q265	Nicotinamide riboside (chloride)	2.43596e+06	7.15451e+06	2.93703	1.55436	0.0262433	1.50353	up
POS_q267	Nonivamide	114740	20049.2	0.174736	-2.51675	0.022764	1.5227	down
POS_q281	Paederosidic acid	377774	591737	1.56638	0.647434	0.037651	1.48144	up
POS_q314	Rosmarinic acid-1	602292	324079	0.538076	-0.894118	0.0422936	1.46851	down
POS_q328	Songorine	720216	1.46112	2.03e-06	-18.911	0.000795112	1.71066	down
POS_q338	Thiamine (hydrochloride)	3.94554e+07	4.47923e+07	1.13526	0.183028	0.02475	1.50595	up
POS_q341	Tombozine	1.65009e+08	7.63228e+07	0.462538	-1.11236	0.0220924	1.54371	down
POS_q344	Trigonelline	6.96751e+07	9.65235e+07	1.38534	0.470237	0.0273267	1.48928	up
POS_q361	β-Alanine	519496	402930	0.775617	-0.366583	0.0122205	1.58709	down
NEG_t24	Delta-Hexalactone	537.29	615.854	1.14622	0.196887	0.016226	1.54721	up
NEG_t65	Ricinoleic acid	7323.94	2437.58	0.332824	-1.58717	0.00220608	1.66118	down
NEG_t74	cannflavin B	11104.2	8683.13	0.781971	-0.354813	0.00246077	1.63769	down
NEG_t80	LysoPE 16:0	12883	16435.8	1.27578	0.351378	0.00665196	1.6309	up
NEG_t85	D-Xylonic acid	15426.3	18534.8	1.20151	0.264849	0.00957574	1.6213	up
POS_t20	2-Picoline; 2-Methylpyridine	475.613	689.051	1.44876	0.534822	0.0121275	1.60304	up
POS_t24	Artemisinin B	795.944	487.424	0.612385	-0.707489	0.0454694	1.42115	down
POS_t27	Verbasoside	864.655	570.793	0.660139	-0.599158	0.0256279	1.63118	down
POS_t33	6-O-p-Methoxycinnamoylcatalpol	1469.71	1025.17	0.697532	-0.519669	0.0257578	1.56632	down
POS_t41	daigremontianin	2843.69	1483.68	0.521744	-0.938587	0.0264587	1.52091	down
POS_t42	Hellicoside	2495.15	1908.44	0.764858	-0.386736	0.0347526	1.4915	down
POS_t49	LysoPC 18:0	2476.53	3976.65	1.60574	0.683237	0.00933336	1.60385	up
POS_t54	Arteannuin L	5094.05	3009.33	0.590753	-0.759372	0.00928659	1.64453	down
POS_t55	Euonymoside A	6165.17	4503.59	0.73049	-0.453064	0.026742	1.50679	down
POS_t61	4-Hydroxysphinganine	8369.31	10262.3	1.22618	0.294171	0.00783846	1.60627	up
POS_t65	8,15-Dihydroxy-5,9,11,13-eicosatetraenoic acid	18138	7365.24	0.406066	-1.30021	0.00230465	1.66869	down
POS_t84	Dihydrosphingosine	220003	298762	1.35799	0.441473	0.0380071	1.54518	up

## Sheet: Table S5
Supplementary table S5 Primer sequences for qRT-PCR.
Gene ID	Forward Primer	Reverse Primer
Glyma.10G151800	TGCTGTGGGAAGTGGAAGGA	ACAAGGCTTCCATCATCGTGC
Glyma.19G177100	CTGGTTTCACCTACCTGGGG	CTCCTTTCCGTTGGATCACTG
Glyma.05G247900	GCAGAACTCCAGAGATTTGCAC	GCCTAACACGCTGTACCACT
Glyma.08G056400	CTATCCTTCAGGCAAATAACATTGA	TAGAACTCAATGGTGGCATCCG
Glyma.08G195100	CCCAAGAGTAATACCCGCTATTCAA	GGAGGACACAAAGTGCAGC
Glyma.02G135400	GTTCCCGCAGAACTGAGCTTG	CTGCATTTCTGCGATTCCGC
Glyma.07G209500	AGGAGAATGATGATGACAAGGACG	GCCACAGACTGCCCTTCTTC
Glyma.08G207900	GCGGAGCATCAAGTAAGTGTA	TTCTTCCGGTAAGAGCACACC
Glyma.10G031900	GGACTCCCTGGAAATGGAGC	TTTGCGGGATCGAGAAGAGG
Glyma.10G204200	AAGAGGATGAGGATGATGAGCAAC	TGGAATGGCTGGAAAGCACC
Glyma.13G368700	TGGTAACCGTTGGGTCAGC	TCTTTCCAGGCTGGGTGTTG
Glyma.17G058600	TGGGAGAGAAGACGTTTGTGG	TCATCTGCCTGGATGAAGACT
AY907703.1	GGCATGGACGAGATGGAGTT	CATGTGGTCTGCTTCAACATCA
